# Supplementary material for: Living off the land: Terrestrial-based diet and dairying in the farming communities of the Neolithic Balkans
Source: PLoS One. 2020 Aug 20;15(8):e0237608. doi: 10.1371/journal.pone.0237608 (PMC7444498; doi:10.1371/journal.pone.0237608)
Supplement: S6 File — (XLSX) [file pone.0237608.s006.xlsx]

## Sheet: Supplementary Table
Supplementary Information 6 Information on proteomic files uploaded to the MaSSIVE repository.
Sample ID	Proteomic Data ID	Sample Type	Extraction Method	Location	Run order	MGF	RAW	MZID
Blank trap 1	Blank_trap_1	Injection Blank	n/a	TDI	1	QE613_MSQ592_JHerdy_20160416_blank_trap_1.mgf	QE613_MSQ592_JHerdy_20160416_blank_trap_1.raw	QE613_MSQ592_JHerdy_20160416_blank_trap_1_F162687.mzid
Pre-blank 1	LV56_pre-blank1	Injection Blank	n/a	TDI	2	QE613_MSQ592_JHerdy_20160413_LV56_pre-blank1.mgf	QE613_MSQ592_JHerdy_20160413_LV56_pre-blank1.raw	QE613_MSQ592_JHerdy_20160413_LV56_pre-blank1_F162688.mzid
LV56	LV56	Dental calculus	50 μL supernatant + pellet	TDI	3	QE613_MSQ592_JHerdy_20160413_LV56.mgf	QE613_MSQ592_JHerdy_20160413_LV56.raw	QE613_MSQ592_JHerdy_20160413_LV56_F139719.mzid
Pre-blank 2	LV84_pre-blank2	Injection Blank	n/a	TDI	4	QE613_MSQ592_JHerdy_20160413_LV84_pre-blank2.mgf	QE613_MSQ592_JHerdy_20160413_LV84_pre-blank2.raw	QE613_MSQ592_JHerdy_20160413_LV84_pre-blank2_F162695.mzid
LV84	LV84	Dental calculus	50 μL supernatant + pellet	TDI	5	QE613_MSQ592_JHerdy_20160413_LV84.mgf	QE613_MSQ592_JHerdy_20160413_LV84.raw	QE613_MSQ592_JHerdy_20160413_LV84_F139693.mzid
Pre-blank 3	HV14_pre-blank3	Injection Blank	n/a	TDI	6	QE613_MSQ592_JHerdy_20160413_HV14_pre-blank3.mgf	QE613_MSQ592_JHerdy_20160413_HV14_pre-blank3.raw	QE613_MSQ592_JHerdy_20160413_HV14_pre-blank3_F163004.mzid
HV14	HV14	Dental calculus	50 μL supernatant + pellet	TDI	7	QE613_MSQ592_JHerdy_20160413_HV14.mgf	QE613_MSQ592_JHerdy_20160413_HV14.raw	QE613_MSQ592_JHerdy_20160413_HV14_F139722.mzid
Pre-blank 4	AJ14_pre-blank4	Injection Blank	n/a	TDI	8	QE613_MSQ592_JHerdy_20160413_AJ14_pre-blank4.mgf	QE613_MSQ592_JHerdy_20160413_AJ14_pre-blank4.raw	QE613_MSQ592_JHerdy_20160413_AJ14_pre-blank4_F162934.mzid
AJ14	AJ14	Dental calculus	50 μL supernatant + pellet	TDI	9	QE613_MSQ592_JHerdy_20160413_AJ14.mgf	QE613_MSQ592_JHerdy_20160413_AJ14.raw	QE613_MSQ592_JHerdy_20160413_AJ14_F139694.mzid
Pre-blank 5	AJ15_pre-blank5	Injection Blank	n/a	TDI	10	QE613_MSQ592_JHerdy_20160413_AJ15_pre-blank5.mgf	QE613_MSQ592_JHerdy_20160413_AJ15_pre-blank5.raw	QE613_MSQ592_JHerdy_20160413_AJ15_pre-blank5_F162683.mzid
AJ15	AJ15	Dental calculus	50 μL supernatant + pellet	TDI	11	QE613_MSQ592_JHerdy_20160413_AJ15.mgf	QE613_MSQ592_JHerdy_20160413_AJ15.raw	QE613_MSQ592_JHerdy_20160413_AJ15_F139728.mzid
Pre-blank 6	PD23_pre-blank6	Injection Blank	n/a	TDI	12	QE613_MSQ592_JHerdy_20160413_PD23_pre-blank6.mgf	QE613_MSQ592_JHerdy_20160413_PD23_pre-blank6.raw	QE613_MSQ592_JHerdy_20160413_PD23_pre-blank6_F162685.mzid
PD23	PD23	Dental calculus	50 μL supernatant + pellet	TDI	13	QE613_MSQ592_JHerdy_20160413_PD23.mgf	QE613_MSQ592_JHerdy_20160413_PD23.raw	QE613_MSQ592_JHerdy_20160413_PD23_F139748.mzid
Pre-blank 7	VLC53_pre-blank7	Injection Blank	n/a	TDI	14	QE613_MSQ592_JHerdy_20160413_VLC53_pre-blank7.mgf	QE613_MSQ592_JHerdy_20160413_VLC53_pre-blank7.raw	QE613_MSQ592_JHerdy_20160413_VLC53_pre-blank7_F162686.mzid
VLC53	VLC53	Dental calculus	50 μL supernatant + pellet	TDI	15	QE613_MSQ592_JHerdy_20160413_VLC53.mgf	QE613_MSQ592_JHerdy_20160413_VLC53.raw	QE613_MSQ592_JHerdy_20160413_VLC53_F139720.mzid
Pre-blank 8	STV2_pre-blank8	Injection Blank	n/a	TDI	16	QE613_MSQ592_JHerdy_20160413_STV2_pre-blank8.mgf	QE613_MSQ592_JHerdy_20160413_STV2_pre-blank8.raw	QE613_MSQ592_JHerdy_20160413_STV2_pre-blank8_F162694.mzid
STV2	STV2	Dental calculus	50 μL supernatant + pellet	TDI	17	QE613_MSQ592_JHerdy_20160413_STV2.mgf	QE613_MSQ592_JHerdy_20160413_STV2.raw	QE613_MSQ592_JHerdy_20160413_STV2_F139714.mzid
Pre-blank 9	STV1_pre-blank9	Injection Blank	n/a	TDI	18	QE613_MSQ592_JHerdy_20160413_STV1_pre-blank9.mgf	QE613_MSQ592_JHerdy_20160413_STV1_pre-blank9.raw	QE613_MSQ592_JHerdy_20160413_STV1_pre-blank9_F162693.mzid
STV1	STV1	Dental calculus	50 μL supernatant + pellet	TDI	19	QE613_MSQ592_JHerdy_20160413_STV1.mgf	QE613_MSQ592_JHerdy_20160413_STV1.raw	QE613_MSQ592_JHerdy_20160413_STV1_F139713.mzid
Pre-blank 11	eBK_pre-blank11	Injection Blank	n/a	TDI	20	QE613_MSQ592_JHerdy_20160413_eBK_pre-blank11.mgf	QE613_MSQ592_JHerdy_20160413_eBK_pre-blank11.raw	QE613_MSQ592_JHerdy_20160413_eBK_pre-blank11_F162691.mzid
eBK	eBK	Extraction Blank Control	50 μL supernatant + pellet	TDI	21	QE613_MSQ592_JHerdy_20160413_eBK.mgf	QE613_MSQ592_JHerdy_20160413_eBK.raw	QE613_MSQ592_JHerdy_20160413_eBK_F162682.mzid
Post-blank 12	eBK_post-trap-blank12	Injection Blank	n/a	TDI	22	QE613_MSQ592_JHerdy_20160413_eBK_post-trap-blank12.mgf	QE613_MSQ592_JHerdy_20160413_eBK_post-trap-blank12.raw	QE613_MSQ592_JHerdy_20160413_eBK_post-trap-blank12_F162689.mzid
Post-blank 13	eBK_post-blank13	Injection Blank	n/a	TDI	23	QE613_MSQ592_JHerdy_20160413_eBK_post-blank13.mgf	QE613_MSQ592_JHerdy_20160413_eBK_post-blank13.raw	QE613_MSQ592_JHerdy_20160413_eBK_post-blank13_F162692.mzid
Injection blank 1	Pre_eBK_1-2	Injection Blank	n/a	CoEMS	1	C909_20180703_01_Pre_eBK_1-2.mgf	C909_20180703_01_Pre_eBK_1-2.raw	C909_20180703_01_Pre_eBK_1-2.mzid
eBK1-2	eBK_1-2	Extraction Blank Control	Supernatant	CoEMS	2	C909_20180703_02_eBK_1-2.mgf	C909_20180703_02_eBK_1-2.raw	C909_20180703_02_eBK_1-2.mzid
Injection blank 2	Pre_AJ6b	Injection Blank	n/a	CoEMS	3	C909_20180703_03_Pre_AJ6b.mgf	C909_20180703_03_Pre_AJ6b.raw	C909_20180703_03_Pre_AJ6b.mzid
AJ6	AJ6b	Dental calculus	Supernatant	CoEMS	4	C909_20180703_04_AJ6b.mgf	C909_20180703_04_AJ6b.raw	C909_20180703_04_AJ6b.mzid
Injection blank 3	Pre_GOM25b	Injection Blank	n/a	CoEMS	5	C909_20180703_05_Pre_GOM25b.mgf	C909_20180703_05_Pre_GOM25b.raw	C909_20180703_05_Pre_GOM25b.mzid
GOM25	GOM25b	Dental calculus	Supernatant	CoEMS	6	C909_20180703_06_GOM25b.mgf	C909_20180703_06_GOM25b.raw	C909_20180703_06_GOM25b.mzid
Injection blank 4	Pre_RK1b	Injection Blank	n/a	CoEMS	7	C909_20180703_07_Pre_RK1b.mgf	C909_20180703_07_Pre_RK1b.raw	C909_20180703_07_Pre_RK1b.mzid
RK1	RK1b	Dental calculus	Supernatant	CoEMS	8	C909_20180703_08_RK1b.mgf	C909_20180703_08_RK1b.raw	C909_20180703_08_RK1b.mzid
Injection blank 5	Pre_GOM22b	Injection Blank	n/a	CoEMS	9	C909_20180703_09_Pre_GOM22b.mgf	C909_20180703_09_Pre_GOM22b.raw	C909_20180703_09_Pre_GOM22b.mzid
GOM22	GOM22b	Dental calculus	Supernatant	CoEMS	10	C909_20180703_10_GOM22b.mgf	C909_20180703_10_GOM22b.raw	C909_20180703_10_GOM22b.mzid
Injection blank 6	Pre_AJ7b	Injection Blank	n/a	CoEMS	11	C909_20180703_11_Pre_Aj7b.mgf	C909_20180703_11_Pre_Aj7b.raw	C909_20180703_11_Pre_Aj7b.mzid
AJ7	AJ7b	Dental calculus	Supernatant + pellet	CoEMS	12	C909_20180703_12_Aj7b.mgf	C909_20180703_12_Aj7b.raw	C909_20180703_12_Aj7b.mzid
Injection blank 7	Pre_AJ6a	Injection Blank	n/a	CoEMS	13	C909_20180703_13_Pre_AJ6a.mgf	C909_20180703_13_Pre_AJ6a.raw	C909_20180703_13_Pre_AJ6a.mzid
AJ6	AJ6a	Dental calculus	Supernatant + pellet	CoEMS	14	C909_20180703_14_Aj6a.mgf	C909_20180703_14_Aj6a.raw	C909_20180703_14_Aj6a.mzid
Injection blank 8	Pre_GOM25a	Injection Blank	n/a	CoEMS	15	C909_20180703_15_Pre_GOM25a.mgf	C909_20180703_15_Pre_GOM25a.raw	C909_20180703_15_Pre_GOM25a.mzid
GOM25	GOM25a	Dental calculus	Supernatant + pellet	CoEMS	16	C909_20180703_16_GOM25a.mgf	C909_20180703_16_GOM25a.raw	C909_20180703_16_GOM25a.mzid
Injection blank 9	Pre_RK1a	Injection Blank	n/a	CoEMS	17	C909_20180703_17_Pre_RK1a.mgf	C909_20180703_17_Pre_RK1a.raw	C909_20180703_17_Pre_RK1a.mzid
RK1	RK1a	Dental calculus	Supernatant + pellet	CoEMS	18	C909_20180703_18_RK1a.mgf	C909_20180703_18_RK1a.raw	C909_20180703_18_RK1a.mzid
Injection blank 10	Pre_GOM22a	Injection Blank	n/a	CoEMS	19	C909_20180703_19_Pre_GOM22a.mgf	C909_20180703_19_Pre_GOM22a.raw	C909_20180703_19_Pre_GOM22a.mzid
GOM22	GOM22a	Dental calculus	Supernatant + pellet	CoEMS	20	C909_20180703_20_GOM22a.mgf	C909_20180703_20_GOM22a.raw	C909_20180703_20_GOM22a.mzid
Injection blank 11	Pre_AJ7a	Injection Blank	n/a	CoEMS	21	C909_20180703_21_Pre_Aj7a.mgf	C909_20180703_21_Pre_Aj7a.raw	C909_20180703_21_Pre_Aj7a.mzid
AJ7	AJ7a	Dental calculus	Supernatant + pellet	CoEMS	22	C909_20180703_22_Aj7a.mgf	C909_20180703_22_Aj7a.raw	C909_20180703_22_Aj7a.mzid
Injection blank 12	Pre_eBK3	Injection Blank	n/a	CoEMS	1	C922_20180714_01_Pre_eBK3.mgf	C922_20180714_01_Pre_eBK3.raw	C922_20180714_01_Pre_eBK3.mzid
eBK3	eBK3	Extraction Blank Control	n/a	CoEMS	2	C922_20180714_02_eBK3.mgf	C922_20180714_02_eBK3.raw	C922_20180714_02_eBK3.mzid
Injection blank 13	Pre_AJ13	Injection Blank	n/a	CoEMS	3	C922_20180714_03_Pre_AJ13.mgf	C922_20180714_03_Pre_AJ13.raw	C922_20180714_03_Pre_AJ13.mzid
AJ13	AJ13	Dental calculus	Supernatant + pellet	CoEMS	4	C922_20180714_04_AJ13.mgf	C922_20180714_04_AJ13.raw	C922_20180714_04_AJ13.mzid
Injection blank 14	Pre_LV19	Injection Blank	n/a	CoEMS	5	C922_20180714_05_Pre_LV19.mgf	C922_20180714_05_Pre_LV19.raw	C922_20180714_05_Pre_LV19.mzid
LV19	LV19	Dental calculus	Supernatant + pellet	CoEMS	6	C922_20180714_06_LV19.mgf	C922_20180714_06_LV19.raw	C922_20180714_06_LV19.mzid
Injection blank 15	Pre_LV13	Injection Blank	n/a	CoEMS	7	C922_20180714_07_Pre_LV13.mgf	C922_20180714_07_Pre_LV13.raw	C922_20180714_07_Pre_LV13.mzid
LV13	LV13	Dental calculus	Supernatant + pellet	CoEMS	8	C922_20180714_08_LV13.mgf	C922_20180714_08_LV13.raw	C922_20180714_08_LV13.mzid
Injection blank 16	Pre_79ac	Injection Blank	n/a	CoEMS	9	C922_20180714_09_Pre_LV79ac.mgf	C922_20180714_09_Pre_LV79ac.raw	C922_20180714_09_Pre_LV79ac.mzid
LV79ac	LV79ac	Dental calculus	Supernatant + pellet	CoEMS	10	C922_20180714_10_LV79ac.mgf	C922_20180714_10_LV79ac.raw	C922_20180714_10_LV79ac.mzid
Injection blank 17	PRe_STA1	Injection Blank	n/a	CoEMS	11	C922_20180714_11_Pre_STA1.mgf	C922_20180714_11_Pre_STA1.raw	C922_20180714_11_Pre_STA1.mzid
STA1	STA1	Dental calculus	Supernatant + pellet	CoEMS	12	C922_20180714_12_STA1.mgf	C922_20180714_12_STA1.raw	C922_20180714_12_STA1.mzid
Injection blank 18	Pre_GOM7	Injection Blank	n/a	CoEMS	13	C922_20180714_13_Pre_GOM7.mgf	C922_20180714_13_Pre_GOM7.raw	C922_20180714_13_Pre_GOM7.mzid
GOM7	GOM7	Dental calculus	Supernatant + pellet	CoEMS	14	C922_20180714_14_GOM7.mgf	C922_20180714_14_GOM7.raw	C922_20180714_14_GOM7.mzid
Injection blank 19	Pre_LV32b	Injection Blank	n/a	CoEMS	15	C922_20180714_15_Pre_LV32b.mgf	C922_20180714_15_Pre_LV32b.raw	C922_20180714_15_Pre_LV32b.mzid
LV32b	LV32b	Dental calculus	Supernatant + pellet	CoEMS	16	C922_20180714_16_LV32b.mgf	C922_20180714_16_LV32b.raw	C922_20180714_16_LV32b.mzid
Injection blank 20	Pre_BM3	Injection Blank	n/a	CoEMS	17	C922_20180714_17_Pre_BM3.mgf	C922_20180714_17_Pre_BM3.raw	C922_20180714_17_Pre_BM3.mzid
BM3	BM3	Dental calculus	Supernatant + pellet	CoEMS	18	C922_20180714_18_BM3.mgf	C922_20180714_18_BM3.raw	C922_20180714_18_BM3.mzid
Injection blank 21	Pre_ViN_VI	Injection Blank	n/a	CoEMS	19	C922_20180714_19_Pre_ViN_VI.mgf	C922_20180714_19_Pre_ViN_VI.raw	C922_20180714_19_Pre_ViN_VI.mzid
ViN VI	ViN_VI	Dental calculus	Supernatant + pellet	CoEMS	20	C922_20180714_20_ViN_VI.mgf	C922_20180714_20_ViN_VI.raw	C922_20180714_20_ViN_VI.mzid
Injection blank 22	Pre_LV8	Injection Blank	n/a	CoEMS	21	C922_20180714_21_Pre_LV8.mgf	C922_20180714_21_Pre_LV8.raw	C922_20180714_21_Pre_LV8.mzid
LV8	LV8	Dental calculus	Supernatant + pellet	CoEMS	22	C922_20180714_22_LV8.mgf	C922_20180714_22_LV8.raw	C922_20180714_22_LV8.mzid
Injection blank 23	Pre_eBK5	Injection Blank	n/a	CoEMS	1	D012_20181205_01_Pre_eBK5.mgf	D012_20181205_01_Pre_eBK5.raw	D012_20181205_01_Pre_eBK5.mzid
eBK5	eBK5	Extraction Blank Control	n/a	CoEMS	2	D012_20181205_02_eBK5.mgf	D012_20181205_02_eBK5.raw	D012_20181205_02_eBK5.mzid
Injection blank 24	Pre_eBK6	Injection Blank	n/a	CoEMS	3	D012_20181205_03_Pre_eBK6.mgf	D012_20181205_03_Pre_eBK6.raw	D012_20181205_03_Pre_eBK6.mzid
eBK6	eBK6	Extraction Blank Control	n/a	CoEMS	4	D012_20181205_04_eBK6.mgf	D012_20181205_04_eBK6.raw	D012_20181205_04_eBK6.mzid
Injection blank 25	Pre_PZ16	Injection Blank	n/a	CoEMS	5	D012_20181205_05_Pre_PZ16.mgf	D012_20181205_05_Pre_PZ16.raw	D012_20181205_05_Pre_PZ16.mzid
PZ16	PZ16	Dental calculus	Supernatant + pellet	CoEMS	6	D012_20181205_06_PZ16.mgf	D012_20181205_06_PZ16.raw	D012_20181205_06_PZ16.mzid
Injection blank 26	Pre_LV27a	Injection Blank	n/a	CoEMS	7	D012_20181205_07_Pre_LV27a.mgf	D012_20181205_07_Pre_LV27a.raw	D012_20181205_07_Pre_LV27a.mzid
LV27a	LV27a	Dental calculus	Supernatant + pellet	CoEMS	8	D012_20181205_08_LV27a.mgf	D012_20181205_08_LV27a.raw	D012_20181205_08_LV27a.mzid
Injection blank 27	Pre_LV20	Injection Blank	n/a	CoEMS	9	D012_20181205_09_Pre_LV20.mgf	D012_20181205_09_Pre_LV20.raw	D012_20181205_09_Pre_LV20.mzid
LV20	LV20	Dental calculus	Supernatant + pellet	CoEMS	10	D012_20181205_10_LV20.mgf	D012_20181205_10_LV20.raw	D012_20181205_10_LV20.mzid
Injection blank 28	Pre_SK1	Injection Blank	n/a	CoEMS	11	D012_20181205_11_Pre_SK1.mgf	D012_20181205_11_Pre_SK1.raw	D012_20181205_11_Pre_SK1.mzid
SK1	SK1	Dental calculus	Supernatant + pellet	CoEMS	12	D012_20181205_12_SK1.mgf	D012_20181205_12_SK1.raw	D012_20181205_12_SK1.mzid
Injection blank 29	Pre_VIN_X	Injection Blank	n/a	CoEMS	13	D012_20181205_13_Pre_VIN_X.mgf	D012_20181205_13_Pre_VIN_X.raw	D012_20181205_13_Pre_VIN_X.mzid
VIN X	VIN_X	Dental calculus	Supernatant + pellet	CoEMS	14	D012_20181205_14_VIN_X.mgf	D012_20181205_14_VIN_X.raw	D012_20181205_14_VIN_X.mzid
Injection blank 30	Pre_AJ9	Injection Blank	n/a	CoEMS	15	D012_20181205_15_Pre_AJ9.mgf	D012_20181205_15_Pre_AJ9.raw	D012_20181205_15_Pre_AJ9.mzid
AJ9	AJ9	Dental calculus	Supernatant + pellet	CoEMS	16	D012_20181205_16_AJ9.mgf	D012_20181205_16_AJ9.raw	D012_20181205_16_AJ9.mzid
Injection blank 31	Pre_VIN_IV	Injection Blank	n/a	CoEMS	17	D012_20181205_17_Pre_VIN_IV.mgf	D012_20181205_17_Pre_VIN_IV.raw	D012_20181205_17_Pre_VIN_IV.mzid
VIN IV	VIN IV	Dental calculus	Supernatant + pellet	CoEMS	18	D012_20181205_18_VIN_IV.mgf	D012_20181205_18_VIN_IV.raw	D012_20181205_18_VIN_IV.mzid
Injection blank 32	Pre_P5	Injection Blank	n/a	CoEMS	19	D012_20181205_19_Pre_P5.mgf	D012_20181205_19_Pre_P5.raw	D012_20181205_19_Pre_P5.mzid
P5	P5	Dental calculus	Supernatant + pellet	CoEMS	20	D012_20181205_20_P5.mgf	D012_20181205_20_P5.raw	D012_20181205_20_P5.mzid
Injection blank 33	Pre_GOM21	Injection Blank	n/a	CoEMS	21	D012_20181205_21_Pre_GOM21.mgf	D012_20181205_21_Pre_GOM21.raw	D012_20181205_21_Pre_GOM21.mzid
GOM21	GOM21	Dental calculus	Supernatant + pellet	CoEMS	22	D012_20181205_22_GOM21.mgf	D012_20181205_22_GOM21.raw	D012_20181205_22_GOM21.mzid
Injection blank 34	Pre_AJ11	Injection Blank	n/a	CoEMS	23	D012_20181205_23_Pre_AJ11.mgf	D012_20181205_23_Pre_AJ11.raw	D012_20181205_23_Pre_AJ11.mzid
AJ11	AJ11	Dental calculus	Supernatant + pellet	CoEMS	24	D012_20181205_24_AJ11.mgf	D012_20181205_24_AJ11.raw	D012_20181205_24_AJ11.mzid
Injection blank 35	Pre_BM1	Injection Blank	n/a	CoEMS	25	D012_20181205_25_Pre_BM1.mgf	D012_20181205_25_Pre_BM1.raw	D012_20181205_25_Pre_BM1.mzid
BM1	BM1	Dental calculus	Supernatant + pellet	CoEMS	26	D012_20181205_26_BM1.mgf	D012_20181205_26_BM1.raw	D012_20181205_26_BM1.mzid
Injection blank 36	Pre_LV83a	Injection Blank	n/a	CoEMS	27	D012_20181205_27_Pre_LV83a.mgf	D012_20181205_27_Pre_LV83a.raw	D012_20181205_27_Pre_LV83a.mzid
LV83a	LV83a	Dental calculus	Supernatant + pellet	CoEMS	28	D012_20181205_28_LV83a.mgf	D012_20181205_28_LV83a.raw	D012_20181205_28_LV83a.mzid
Injection blank 37	Pre_LV88	Injection Blank	n/a	CoEMS	29	D012_20181205_29_Pre_LV88.mgf	D012_20181205_29_Pre_LV88.raw	D012_20181205_29_Pre_LV88.mzid
LV88	LV88	Dental calculus	Supernatant + pellet	CoEMS	30	D012_20181205_30_LV88.mgf	D012_20181205_30_LV88.raw	D012_20181205_30_LV88.mzid
Injection blank 38	Pre_HV13	Injection Blank	n/a	CoEMS	31	D012_20181205_31_Pre_HV13.mgf	D012_20181205_31_Pre_HV13.raw	D012_20181205_31_Pre_HV13.mzid
HV13	HV13	Dental calculus	Supernatant + pellet	CoEMS	32	D012_20181205_32_HV13.mgf	D012_20181205_32_HV13.raw	D012_20181205_32_HV13.mzid
Injection blank 39	Pre_GOSP_0_37	Injection Blank	n/a	CoEMS	33	D012_20181205_33_Pre_GOSP_0_37.mgf	D012_20181205_33_Pre_GOSP_0_37.raw	D012_20181205_33_Pre_GOSP_0_37.mzid
GOSP 0.37	GOSP_0_37	Dental calculus	Supernatant + pellet	CoEMS	34	D012_20181205_34_GOSP_0_37.mgf	D012_20181205_34_GOSP_0_37.raw	D012_20181205_34_GOSP_0_37.mzid
Injection blank 40	Pre_LV54d	Injection Blank	n/a	CoEMS	35	D012_20181205_35_Pre_LV54d.mgf	D012_20181205_35_Pre_LV54d.raw	D012_20181205_35_Pre_LV54d.mzid
LV54d	LV54d	Dental calculus	Supernatant + pellet	CoEMS	36	D012_20181205_36_LV54d.mgf	D012_20181205_36_LV54d.raw	D012_20181205_36_LV54d.mzid
Injection blank 41	Pre_PL76-78	Injection Blank	n/a	CoEMS	37	D012_20181205_37_Pre_PL76_78.mgf	D012_20181205_37_Pre_PL76_78.raw	D012_20181205_37_Pre_PL76_78.mzid
PL76-78	PL76-78	Dental calculus	Supernatant + pellet	CoEMS	38	D012_20181205_38_PL76_78.mgf	D012_20181205_38_PL76_78.raw	D012_20181205_38_PL76_78.mzid
Injection blank 42	Pre_LV14	Injection Blank	n/a	CoEMS	39	D012_20181205_39_Pre_LV14.mgf	D012_20181205_39_Pre_LV14.raw	D012_20181205_39_Pre_LV14.mzid
LV14	LV14	Dental calculus	Supernatant + pellet	CoEMS	40	D012_20181205_40_LV14.mgf	D012_20181205_40_LV14.raw	D012_20181205_40_LV14.mzid
Injection blank 43	Pre_LV17	Injection Blank	n/a	CoEMS	41	D012_20181205_41_Pre_LV17.mgf	D012_20181205_41_Pre_LV17.raw	D012_20181205_41_Pre_LV17.mzid
LV17	LV17	Dental calculus	Supernatant + pellet	CoEMS	42	D012_20181205_42_LV17.mgf	D012_20181205_42_LV17.raw	D012_20181205_42_LV17.mzid
Injection blank 44	Pre_GV3 1984	Injection Blank	n/a	CoEMS	43	D012_20181205_43_Pre_GV3_1984.mgf	D012_20181205_43_Pre_GV3_1984.raw	D012_20181205_43_Pre_GV3_1984.mzid
GV3 1984	GV3 1984	Dental calculus	Supernatant + pellet	CoEMS	44	D012_20181205_44_GV3_1984.mgf	D012_20181205_44_GV3_1984.raw	D012_20181205_44_GV3_1984.mzid
Injection blank 45	Pre_GOM81	Injection Blank	n/a	CoEMS	45	D012_20181205_45_Pre_GOM81.mgf	D012_20181205_45_Pre_GOM81.raw	D012_20181205_45_Pre_GOM81.mzid
GOM81	GOM81	Dental calculus	Supernatant + pellet	CoEMS	46	D012_20181205_46_GOM81.mgf	D012_20181205_46_GOM81.raw	D012_20181205_46_GOM81.mzid
Injection blank 46	Pre_SAJ19	Injection Blank	n/a	CoEMS	47	D012_20181205_47_Pre_SAJ19.mgf	D012_20181205_47_Pre_SAJ19.raw	D012_20181205_47_Pre_SAJ19.mzid
SAJ19	SAJ19	Dental calculus	Supernatant + pellet	CoEMS	48	D012_20181205_48_SAJ19.mgf	D012_20181205_48_SAJ19.raw	D012_20181205_48_SAJ19.mzid
Injection blank 47	Pre_LV11	Injection Blank	n/a	CoEMS	49	D012_20181205_49_Pre_LV11.mgf	D012_20181205_49_Pre_LV11.raw	D012_20181205_49_Pre_LV11.mzid
LV11	LV11	Dental calculus	Supernatant + pellet	CoEMS	50	D012_20181205_50_LV11.mgf	D012_20181205_50_LV11.raw	D012_20181205_50_LV11.mzid
Injection blank 48	Pre_LV61	Injection Blank	n/a	CoEMS	51	D012_20181205_51_Pre_LV61.mgf	D012_20181205_51_Pre_LV61.raw	D012_20181205_51_Pre_LV61.mzid
LV61	LV61	Dental calculus	Supernatant + pellet	CoEMS	52	D012_20181205_52_LV61.mgf	D012_20181205_52_LV61.raw	D012_20181205_52_LV61.mzid
Injection blank 49	Pre_GV2_1984	Injection Blank	n/a	CoEMS	53	D012_20181205_53_Pre_GV2_1984.mgf	D012_20181205_53_Pre_GV2_1984.raw	D012_20181205_53_Pre_GV2_1984.mzid
GV2 1984	GV2_1984	Dental calculus	Supernatant + pellet	CoEMS	54	D012_20181205_54_GV2_1984.mgf	D012_20181205_54_GV2_1984.raw	D012_20181205_54_GV2_1984.mzid
Injection blank 50	Pre_LV66	Injection Blank	n/a	CoEMS	55	D012_20181205_55_Pre_LV66.mgf	D012_20181205_55_Pre_LV66.raw	D012_20181205_55_Pre_LV66.mzid
LV66	LV66	Dental calculus	Supernatant + pellet	CoEMS	56	D012_20181205_56_LV66.mgf	D012_20181205_56_LV66.raw	D012_20181205_56_LV66.mzid
Injection blank 51	Pre_GV3 2003	Injection Blank	n/a	CoEMS	57	D012_20181205_57_Pre_GV_2003.mgf	D012_20181205_57_Pre_GV_2003.raw	D012_20181205_57_Pre_GV_2003.mzid
GV3 2003	GV3 2003	Dental calculus	Supernatant + pellet	CoEMS	58	D012_20181205_58_GV_2003.mgf	D012_20181205_58_GV_2003.raw	D012_20181205_58_GV_2003.mzid
